# Supplementary material for: First evidence of a monodominant (Englerodendron, Amherstieae, Detarioideae, Leguminosae) tropical moist forest from the early Miocene (21.73 Ma) of Ethiopia
Source: PLoS One. 2023 Jan 11;18(1):e0279491. doi: 10.1371/journal.pone.0279491 (PMC9833558; doi:10.1371/journal.pone.0279491)
Supplement: S2 File — (XLSX) [file pone.0279491.s002.xlsx]

## Sheet: Sheet1
TAXON	INSTITUTION	SPECIMEN NUMBER	SPECIMEN TYPE	NOTES
Annea afzelii	MNHN	P00947769	Herbarium sheet (high resolution digital image)	http://coldb.mnhn.fr/catalognumber/mnhn/p/p00947769
Anthonhotha gilletii	MNHN	P03489813	Herbarium sheet (high resolution digital image)	http://coldb.mnhn.fr/catalognumber/mnhn/p/p03489813
Anthonotha brieyi	MNHN	P03503394	Herbarium sheet (high resolution digital image)	http://coldb.mnhn.fr/catalognumber/mnhn/p/p03503394
Anthonotha brieyi	MNHN	P03503396	Herbarium sheet (high resolution digital image)	http://coldb.mnhn.fr/catalognumber/mnhn/p/p03503396
Anthonotha cladantha	MNHN	P00557864	Herbarium sheet (high resolution digital image)	http://coldb.mnhn.fr/catalognumber/mnhn/p/p00557864
Anthonotha cladantha	MNHN	P00557868	Herbarium sheet (high resolution digital image)	http://coldb.mnhn.fr/catalognumber/mnhn/p/p00557868
Anthonotha crassifolia	MNHN	P00368040	Herbarium sheet (high resolution digital image)	http://coldb.mnhn.fr/catalognumber/mnhn/p/p00368040
Anthonotha crassifolia	MNHN	P00486411	Herbarium sheet (high resolution digital image)	http://coldb.mnhn.fr/catalognumber/mnhn/p/p00486411
Anthonotha ferruginea	MNHN	P00190803	Herbarium sheet (high resolution digital image)	http://coldb.mnhn.fr/catalognumber/mnhn/p/p00190803
Anthonotha ferruginea	MNHN	P00190804	Herbarium sheet (high resolution digital image)	http://coldb.mnhn.fr/catalognumber/mnhn/p/p00190804
Anthonotha lamprophylla	MNHN	P00190801	Herbarium sheet (high resolution digital image)	http://coldb.mnhn.fr/catalognumber/mnhn/p/p00190801
Anthonotha macrophylla	US	3278156	Herbarium sheet
Anthonotha macrophylla	US	2631852	Herbarium sheet
Anthonotha macrophylla	MNHN	P01047202	Herbarium sheet (high resolution digital image)	http://coldb.mnhn.fr/catalognumber/mnhn/p/p01047202
Anthonotha macrophylla	MNHN	P00486402	Herbarium sheet (high resolution digital image)	http://coldb.mnhn.fr/catalognumber/mnhn/p/p00486402
Anthonotha macrophylla	MNHN	P00486404	Herbarium sheet (high resolution digital image)	http://coldb.mnhn.fr/catalognumber/mnhn/p/p00486404
Anthonotha macrophylla	MNHN	P00854249	Herbarium sheet (high resolution digital image)	http://coldb.mnhn.fr/catalognumber/mnhn/p/p00854249
Anthonotha macrophylla	MNHN	P01047202	Herbarium sheet (high resolution digital image)	http://coldb.mnhn.fr/catalognumber/mnhn/p/p01047202
Anthonotha noldeae	MNHN	P03503979	Herbarium sheet (high resolution digital image)	http://coldb.mnhn.fr/catalognumber/mnhn/p/p03503979
Anthonotha pellegrinii	MNHN	P03503927	Herbarium sheet (high resolution digital image)	http://coldb.mnhn.fr/catalognumber/mnhn/p/p03503927
Anthonotha pynaertii	US	1717252	Herbarium sheet
Anthonotha pynaertii	MNHN	P00486424	Herbarium sheet (high resolution digital image)	http://coldb.mnhn.fr/catalognumber/mnhn/p/p00486424
Anthonotha pynaertii	MNHN	P03503959	Herbarium sheet (high resolution digital image)	http://coldb.mnhn.fr/catalognumber/mnhn/p/p03503959
Anthonotha sassandraensis	MNHN	P00368027	Herbarium sheet (high resolution digital image)	http://coldb.mnhn.fr/catalognumber/mnhn/p/p00368027
Anthonotha stipulacea	MNHN	P03503984	Herbarium sheet (high resolution digital image)	http://coldb.mnhn.fr/catalognumber/mnhn/p/p03503984
Anthonotha stipulacea	MNHN	P03503989	Herbarium sheet (high resolution digital image)	http://coldb.mnhn.fr/catalognumber/mnhn/p/p03503989
Anthonotha trunciflora	MNHN	P00368024	Herbarium sheet (high resolution digital image)	http://coldb.mnhn.fr/catalognumber/mnhn/p/p00368024
Anthonotha wijimacampensis	MNHN	P00557861	Herbarium sheet (high resolution digital image)	http://coldb.mnhn.fr/catalognumber/mnhn/p/p00557861
Anthonotha xanderi	MNHN	P00697837	Herbarium sheet (high resolution digital image)	http://coldb.mnhn.fr/catalognumber/mnhn/p/p00697837
Aphanocalyx heitzii	MNHN	P00466357	Herbarium sheet (high resolution digital image)	http://coldb.mnhn.fr/catalognumber/mnhn/p/p00466357
Aphanocalyx djumaensis	MNHN	P01193041	Herbarium sheet (high resolution digital image)	http://coldb.mnhn.fr/catalognumber/mnhn/p/p01193041
Berlinia auriculata	US	3316741	Herbarium sheet
Berlinia auriculata	US	3585872	Herbarium sheet
Berlinia auriculata	MNHN	P00190800	Herbarium sheet (high resolution digital image)	http://coldb.mnhn.fr/catalognumber/mnhn/p/p00190800
Berlinia bracteosa	MNHN	P00212005	Herbarium sheet (high resolution digital image)	http://coldb.mnhn.fr/catalognumber/mnhn/p/p00212005
Berlinia craibiana	US	1666010	Herbarium sheet
Berlinia grandiflora	MNHN	P00212056	Herbarium sheet (high resolution digital image)	http://coldb.mnhn.fr/catalognumber/mnhn/p/p00212056
Berlinia korupensis	MNHN	P00836346	Herbarium sheet (high resolution digital image)	http://coldb.mnhn.fr/catalognumber/mnhn/p/p00836346
Berlinia occidentalis	MNHN	P00106329	Herbarium sheet (high resolution digital image)	http://coldb.mnhn.fr/catalognumber/mnhn/p/p00106329
Bikinia durandii	MNHN	P02439520	Herbarium sheet (high resolution digital image)	http://coldb.mnhn.fr/catalognumber/mnhn/p/p02439520
Brachystegia laurentii	MNHN	P00533242	Herbarium sheet (high resolution digital image)	http://coldb.mnhn.fr/catalognumber/mnhn/p/p00533242
Brachystegia leonensis	MNHN	P00533234	Herbarium sheet (high resolution digital image)	http://coldb.mnhn.fr/catalognumber/mnhn/p/p00533234
Brachystegia stipulata	MNHN	P03500849	Herbarium sheet (high resolution digital image)	http://coldb.mnhn.fr/catalognumber/mnhn/p/p03500849
Crudia gabonensis	MNHN	P00187908	Herbarium sheet (high resolution digital image)	http://coldb.mnhn.fr/catalognumber/mnhn/p/p00187908
Crudia klainei	MNHN	P00367455	Herbarium sheet (high resolution digital image)	http://coldb.mnhn.fr/catalognumber/mnhn/p/p00367455
Crudia klainei	MNHN	P00187956	Herbarium sheet (high resolution digital image)	http://coldb.mnhn.fr/catalognumber/mnhn/p/p00187956
Crudia zenkeri	MNHN	P00187915	Herbarium sheet (high resolution digital image)	http://coldb.mnhn.fr/catalognumber/mnhn/p/p00187915
Cynometra mannii	MNHN	P00367475	Herbarium sheet (high resolution digital image)	http://coldb.mnhn.fr/catalognumber/mnhn/p/p00367475
Cynometra webberi	MNHN	P03494305	Herbarium sheet (high resolution digital image)	http://coldb.mnhn.fr/catalognumber/mnhn/p/p03494305
Didelotia africana	WAG	1637757	Herbarium sheet (high resolution digital image)	https://bioportal.naturalis.nl/multimedia/WAG.1637757_01978269969/term=didelotia&from=0#prettyPhoto/
Englerodendron bracyrhachis	MA	MA535800-2	Herbarium sheet (digital image)	https://plants.jstor.org/stable/10.5555/al.ap.specimen.ma535800-2
Englerodendron conchyliophorum	MNHN	P00368044	Herbarium sheet (high resolution digital image)	http://coldb.mnhn.fr/catalognumber/mnhn/p/p00368044
Englerodendron conchyliophorum	MNHN	P02890563	Herbarium sheet (high resolution digital image)	http://coldb.mnhn.fr/catalognumber/mnhn/p/p02890563
Englerodendron explicans	K	K000043602	Herbarium sheet (digital image)	https://plants.jstor.org/stable/10.5555/al.ap.specimen.k000043602
Englerodendron explicans	MNHN	P03499628	Herbarium sheet (high resolution digital image)	http://coldb.mnhn.fr/catalognumber/mnhn/p/p03499628
Englerodendron graciliflorum	MNHN	P00486419	Herbarium sheet (high resolution digital image)	http://coldb.mnhn.fr/catalognumber/mnhn/p/p00486419
Englerodendron graciliflorum	MNHN	P03499486	Herbarium sheet (high resolution digital image)	http://coldb.mnhn.fr/catalognumber/mnhn/p/p03499486
Englerodendron hallei	MNHN	P00374772	Herbarium sheet (high resolution digital image)	http://coldb.mnhn.fr/catalognumber/mnhn/p/p00374772
Englerodendron isopetalum	K	K000417777	Herbarium sheet (digital image)	https://plants.jstor.org/stable/10.5555/al.ap.specimen.k000417777
Englerodendron korupensis	MNHN	P00634905	Herbarium sheet (high resolution digital image)	http://coldb.mnhn.fr/catalognumber/mnhn/p/p00634905
Englerodendron korupensis	MNHN	P03014951	Herbarium sheet (high resolution digital image)	http://coldb.mnhn.fr/catalognumber/mnhn/p/p03014951
Englerodendron mengei	IUK	IUK05573	Herbarium sheet (digital image)	https://plants.jstor.org/stable/10.5555/al.ap.specimen.iuk05573
Englerodendron obanense	MNHN	P03624408	Herbarium sheet (high resolution digital image)	http://coldb.mnhn.fr/catalognumber/mnhn/p/p03624408
Englerodendron obanense	MNHN	P03624431	Herbarium sheet (high resolution digital image)	http://coldb.mnhn.fr/catalognumber/mnhn/p/p03624431
Englerodendron sargosii	MNHN	P00368030	Herbarium sheet (high resolution digital image)	http://coldb.mnhn.fr/catalognumber/mnhn/p/p00368030
Englerodendron triplisomere	MNHN	P00368025	Herbarium sheet (high resolution digital image)	http://coldb.mnhn.fr/catalognumber/mnhn/p/p00368025
Englerodendron usambarense	MNHN	P00965291	Herbarium sheet (high resolution digital image)	http://coldb.mnhn.fr/catalognumber/mnhn/p/p00965291
Englerodendron vignei	MNHN	P01037798	Herbarium sheet (high resolution digital image)	http://coldb.mnhn.fr/catalognumber/mnhn/p/p01037798
Englerodendron vignei	MNHN	P03499031	Herbarium sheet (high resolution digital image)	http://coldb.mnhn.fr/catalognumber/mnhn/p/p03499031
Englerodendron vignei	US	267332	Herbarium sheet
Gabonius ngouniensis	MNHN	P00390063	Herbarium sheet (high resolution digital image)	http://coldb.mnhn.fr/catalognumber/mnhn/p/p00390063
Gilbertiodendron ivorense	MNHN	P00391228	Herbarium sheet (high resolution digital image)	http://coldb.mnhn.fr/catalognumber/mnhn/p/p00391228
Gilbertiodendron preussii	WAG	1575427	Herbarium sheet (high resolution digital image)	https://bioportal.naturalis.nl/multimedia/WAG.1575427_2065142088/term=gilbertiodendron&from=0#prettyPhoto
Gilbertiodendron robynsianum	MNHN	P00486609	Herbarium sheet (high resolution digital image)	https://science.mnhn.fr/institution/mnhn/collection/p/item/p00486609
Hymenostegia normandii	MNHN	P00390065	Herbarium sheet (high resolution digital image)	http://coldb.mnhn.fr/catalognumber/mnhn/p/p00390065
Icuria dunensis	MNHN	P03155975	Herbarium sheet (high resolution digital image)	http://coldb.mnhn.fr/catalognumber/mnhn/p/p03155975
Isoberlinia doka	US	3233777	Herbarium sheet
Isoberlinia doka	MNHN	P00925749	Herbarium sheet (high resolution digital image)	http://coldb.mnhn.fr/catalognumber/mnhn/p/p00925749
Isoberlinia scheffleri	MNHN	P00390071	Herbarium sheet (high resolution digital image)	http://coldb.mnhn.fr/catalognumber/mnhn/p/p00390071
Julbernardia brieyi	MNHN	P02439485	Herbarium sheet (high resolution digital image)	http://coldb.mnhn.fr/catalognumber/mnhn/p/p02439485
Julbernardia seretii	COI	COI00001521	Herbarium sheet (digital image)	https://plants.jstor.org/stable/10.5555/al.ap.specimen.coi00001521
Librevillea klainei	WAG	1628296	Herbarium sheet (high resolution digital image)	https://bioportal.naturalis.nl/multimedia/WAG.1628296_870614235/term=librevillea&from=4#prettyPhoto
Librevillea klainei	MNHN	P02783512	Herbarium sheet (high resolution digital image)	http://coldb.mnhn.fr/catalognumber/mnhn/p/p02783512
Microberlinia bisulcata	MNHN	P00527607	Herbarium sheet (high resolution digital image)	http://coldb.mnhn.fr/catalognumber/mnhn/p/p00527607
Microberlinia brazzavillensis	MNHN	P00390022	Herbarium sheet (high resolution digital image)	http://coldb.mnhn.fr/catalognumber/mnhn/p/p00390022
Oddoniodendron micranthum	MNHN	P01102966	Herbarium sheet (high resolution digital image)	http://coldb.mnhn.fr/catalognumber/mnhn/p/p01192966
Oddoniodendron romeroi	MNHN	P00299782	Herbarium sheet (high resolution digital image)	http://coldb.mnhn.fr/catalognumber/mnhn/p/p00299782
Paramacrolobium coeruleum	MNHN	P02782908	Herbarium sheet (high resolution digital image)	http://coldb.mnhn.fr/catalognumber/mnhn/p/p02782908
Paramacrolobium coeruleum	BRIT	BRIT572098	Herbarium sheet
Paramacrolobium coeruleum	BRIT	BRIT 572097	Herbarium sheet
Plagiosiphon longitubus	MNHN	P00188569	Herbarium sheet (high resolution digital image)	http://coldb.mnhn.fr/catalognumber/mnhn/p/p00188569
Scorodophloeus zenkeri	MNHN	P00188566	Herbarium sheet (high resolution digital image)	http://coldb.mnhn.fr/catalognumber/mnhn/p/p00188566
Scorodophloeus zenkeri	MNHN	P03481343	Herbarium sheet (high resolution digital image)	http://coldb.mnhn.fr/catalognumber/mnhn/p/p03481343
Talbotiella breteleri	MNHN	P00446407	Herbarium sheet (high resolution digital image)	http://coldb.mnhn.fr/catalognumber/mnhn/p/p00446407
Talbotiella gentii	MNHN	P00846548	Herbarium sheet (high resolution digital image)	http://coldb.mnhn.fr/catalognumber/mnhn/p/p00846548
Talbotiella korupensis	MNHN	P02142709	Herbarium sheet (high resolution digital image)	http://coldb.mnhn.fr/catalognumber/mnhn/p/p02142709
Tetraberlinia moreliana	MNHN	P02439362	Herbarium sheet (high resolution digital image)	http://coldb.mnhn.fr/catalognumber/mnhn/p/p02439362
Tetraberlinia moreliana	MNHN	P00374732	Herbarium sheet (high resolution digital image)	http://coldb.mnhn.fr/catalognumber/mnhn/p/p00374732
