# Supplementary material for: First evidence of a monodominant (Englerodendron, Amherstieae, Detarioideae, Leguminosae) tropical moist forest from the early Miocene (21.73 Ma) of Ethiopia
Source: PLoS One. 2023 Jan 11;18(1):e0279491. doi: 10.1371/journal.pone.0279491 (PMC9833558; doi:10.1371/journal.pone.0279491)
Supplement: S3 File — (XLSX) [file pone.0279491.s003.xlsx]

## Sheet: Microscope samples
Species	Collector	Coll. Number	Coll. Date	Herb.	Herb. Number	Leaf Cuticle (abaxial & adaxial)	Pollen
Anthonotha cladantha	D. Thomas	2976	9-20-Jan-1984	MO	3766337	+
Anthonotha crassifolia	J. Leonard	1280	1940-02-11	K	H440/95 69	+
Anthonotha crassifolia	J.J. Wieringa	1334	1971-04-16	MO	5086876	+
Anthonotha gilletti	H. Breyne	557	1971-04-05	MO	3254528	+
Anthonotha macrophylla	G. Mcpherson	16180	1993-11-11	US	3299348	+
Anthonotha macrophylla	Jacques-Georges	26794	1939-04-30	MO	2111556	+
Aphanocalyx hedinii	M. Benott	1832	1953-08-31	K		+
Aphanocalyx margininervatus	A.J.M. Leeuwenberg et al.	13604	1985-09-22	MO	4314032	+
Aphanocalyx obscurus	Flamigni	8077	x Oct 1942	K		+
Berlinia auriculata	B.O. Daramola	69	1993-03-16	F	2122320	+
Berlinia bracteosa	D. Thomas	2185	21-30 Jun-1983	M0	3107389	+
Berlinia confusa	B.O. Daramola	445	1994-08-31	F	2143418	+
Berlinia grandiflora	H. Ern	2404	1977-11-13	MO	4298770	+
Berlinia grandiflora	Meikie	932		K	13194	+
Berlinia orientalis	FC Magogo, R Rose Innes	409		K	23099		+
Brachystegia allenii	C.N. Nkhoma et al.	56	1993-11-30	MO	5068701	+
Brachystegia boehmii	P. Goldblatt	4566	1976-12-02	US	3072590	+
Brachystegia bussei	B.D. burtt	5004	6.12.1933	US	2185320	+
Brachystegia cynometroides	G. Zenker	3640	x1908	US	554054	+
Brachystegia eurycoma	J.K. Adebusuyi	FHI 40948	1959-04-01	K	H440/95 4	+
Brachystegia floribunda	J.C. Lovett et al.	4823	1990-10-15	MO	5068705	+
Brachystegia floribunda	P.S. Herendeen & F. Mbago	21-XII-97-1	1997-12-21			+
Brachystegia glaberrima	A. Angus	751	1952-11-15	MO	1732569	+
Brachystegia laurentii	C. Donis	3570	x 7/2/1952	K		+
Brachystegia leonensis	B.M. Witherow	s.n.	no date	K		+
Brachystegia leonensis	K.R. Mayer	65		US	2630396	+
Brachystegia longifolia	P. Herendeen	21-XII-97-2	1997-12-21			+
Brachystegia microphylla	R.E. Gereau et al.	5092	1992-11-22	MO	4604642	+
Brachystegia mildbraedii	Medou	1823	1952-11-26	K		+
Didelotia africana	P. A. Talbot	1461	1911-1922	K		+
Didelotia afzelii	F.C. Deighton	2247	1931-10-20	K		+
Didelotia brevipaniculata	J.M. Reitsma	3287	1987-04-16	US	3145981	+
Englerodendron conchyliophorum	G. LeTestu	5740	1924-1927	BM	81672	+
Englerodendron conchyliophorum	s.n.	s.n.	s.n.	K	557101		+
Englerodendron explicans	M. Dinklage	2805	1922-02-05	MO	2296034	+
Englerodendron explicans	Haba	1257		K	1381154		+
Englerodendron isopetalum	G. LeTestu	1142	1907-09-02	BM	81670	+
Englerodendron isopetalum	R. Letouzey	11704	1972-07-21	K	H/1194/96/57	+
Englerodendron korupense	XM van der Burgt	741	06/04/2005	K	264712		+
Englerodendron leptorrhachis	Satabié	980		K	1341298		+
Englerodendron mengei	J Louis	3666		K	557102		+
Englerodendron usambarense	P.J. greenway	4670	1936-10-07	K	H/1194/96/56	+
Englerodendron usambarense	Greenway	1061		K	555978		+
Englerodendron vignei	JT Baldwin Jr.	10948	1947-12-31	MO	2130147	+
Gilbertiodendron bilineatum	H.C. King	310	1951-01-12	K	H440/95 25	+
Gilbertiodendron brachystegioides	J.J.F.E. de Wilde	8431	1975-08-18	MO	4601120	+
Gilbertiodendron demonstrans	J.J. Bos	4583	1969-05-20	MO	4291746	+
Gilbertiodendron dewevrei	J.P.M. Brenan et al.	3917	1948-01-02	K	H440/95 24	+
Gilbertiodendron grandistipulatum	Lee White	1227	1994-12-01	MO	5031731	+
Gilbertiodendron limba	C.C.H. Jongkind et al.	1438	1994-04-26	MO	4672098	+
Icuria dunensis	A. Gomes e Sousa	4865	1999-12-01	K		+
Isoberlinia angolensis	I.F. LaCroix	4213	1986-11-29	MO	3256593	+
Isoberlinia doka	J. Ke. Moorton		1953-11-23	K	H440/95 73	+
Isoberlinia scheffleri	P.S. Herendeen & F. Mbago	16-XII-97-2	1997-12-16			+
Isoberlinia scheffleri	Greenway	3319		K	557103		+
Isoberlinia tomentosa	M. Reekmans	s.n.	1976-05-09	MO	2437567	+
Julbernardia brieyi	Lee White et al.	LJTW491	1991-03-18	MO	4988046	+
Julbernardia brieyi	G. Le Testu	5.452	18-Mai-1925	MO	2214221	+
Julbernardia globiflora	H. Suleiman & M.J. Fundi	83	1991-03-08	MO	4659536	+
Julbernardia magnistipulata	A. Peter	48133	1918-11-11	MO	2633956	+
Julbernardia pellegriniana	A.M. Louis et al.	640	1983-11-12	MO	4571174	+
Julbernardia pellegriniana	J-L. Doucet	JLD 453	1996-03-11	MO	5051051	+
Librevillea klainei	R.P. Klaine	7	x1896	K		+
Oddoniodendron micranthum	Breteler	13323		K	557105		+
NOTE - '+' represents a prepared sample was created
