# Supplementary material for: First evidence of a monodominant (Englerodendron, Amherstieae, Detarioideae, Leguminosae) tropical moist forest from the early Miocene (21.73 Ma) of Ethiopia
Source: PLoS One. 2023 Jan 11;18(1):e0279491. doi: 10.1371/journal.pone.0279491 (PMC9833558; doi:10.1371/journal.pone.0279491)
Supplement: S5 File — (XLSX) [file pone.0279491.s005.xlsx]

## Sheet: Sheet1
Taxon	Clade	Paripinnate or Imparipinnate Compound Leaves	Leaflets Symmetric or Assymetric	Prominent basal marginal vein/fan of veins present or absent	Secondary Venation Type	Leaf Rachis - normal or winged	Petiolule Length	Petiolules - Terete or Twisted	Leaflet Apex	Leaflet Base	Visible (not microscopic) Glands Present/Absent	Comments/Notes
Annea	mid-level Amherstieae	Paripinnate	Asymmetric	Absent	Brochidodromous	Normal/Winged	Sessile	Terete	Acuminate/Straight/Convex	Asymmetric	Absent
Anthonotha	Berlinia Clade: Subclade B	Paripinnate	Symmetric	Absent	Eucamptodromous (sometimes becoming brochidodromous distally)	Normal	Short	Terete	Acuminate/Straigth/Convex	Symmetric/Slightly Asymmetric	Absent	Hard to tell apart from Englerodendron without lamina cuticle characteristics.
Aphanocalyx	Berlinia Clade: Subclade A (Microberlinia+bambjit clade)	Paripinnate	Asymmetric	Present	Eucamptodromous/Brochidodromous	Normal	Sessile	Terete	Acuminate/Straight/Convex/Rounded	Asymmetric	Absent/Present
Berlinia	Berlinia Clade: Subclade B	Paripinnate	Symmetric	Absent	Eucamptodromous becoming brochidodromous distally	Normal	Short	Twisted and terete	Acuminate/Straight/Convex	Symmetric/Slightly Asymmetric	Absent	Base often more assymetric or rounded than in Englerodendron. Often has obovate leaflets.
Bikinia	Berlinia Clade: Subclade A (Microberlinia+bambjit clade)	Paripinnate	Asymmetric	Present	Eucamptodromous/Brochidodromous	Normal	Sessile	Terete	Straight/Convex/Rounded/Retuse	Asymmetric	Absent
Brachystegia	Berlinia Clade: Subclade A (Microberlinia+bambjit clade)	Paripinnate	Asymmetric	Present	Eucamptodromous/Brochidodromous	Normal	Sessile	Terete	Acuminate/Straight/Convex/Rounded/Retuse	Asymmetric	Absent
Crudia	mid-level Amherstieae	Alternate/Imparipinnate	Asymmetric or Symmetric	Absent	Brochidodromous or Festooned brochidodrmous	Normal	Short or Long	Twisted	Acuminate/Straight/Convex	Symmetric/Slightly Asymmetric	Absent
Didelotia	Berlinia Clade: Subclade A	Paripinnate or Alternate/Imparipinnate	Asymmetric	Present	Brochidodromous or Festooned brochidodrmous	Normal	Short or Sessile	Terete	Acuminate/Straight/Convex/Rounded/Retuse	Asymmetric/Slightly Asymmetric	Present
Englerodendron	Berlinia Clade: Subclade B	Paripinnate	Symmetric	Absent	Eucamptodromous becoming brochidodromous distally	Normal	Short	Twisted and terete	Acuminate/Straight/Convex/Rounded/Retuse	Symmetric/Slightly Asymmetric	Absent
Englerodendron mulugeta sp. nov. - fossil taxon	Berlinia Clade: Subclade B	Paripinnate	Symmetric	Absent	Eucamptodromous becoming brochidodromous distally	Normal	Short	Twisted and terete	Acuminate	Symmetric/Slightly Asymmetric	Absent
Gabonius	mid-level Amherstieae	Paripinnate	Asymmetric	Absent	Brochidodromous	Normal	Sessile	Terete	Acuminate/Straight/Convex	Asymmetric	Present
Gilbertiodendron	Berlinia Clade: Subclade A	Paripinnate	Symmetric	Absent	Brochidodrmous or Festooned brochidodromous	Normal	Short	Twisted	Acuminate/Straight/Retuse	Symmetric/Slightly Asymmetric	Present - leaf margin and/or submarginal glands
Hymenostegia	mid-level Amherstieae	Paripinnate	Asymmetric	Present	Brochidodromous	Winged	Short or Sessile	Terete	Acuminate	Asymmetric	Present
Icuria	Berlinia Clade: Subclade A (Microberlinia+bambjit clade)	Paripinnate	Asymmetric	Present	Brochidodromous	Normal	Sessile	Terete	Straight/Convex/Rounded/Retuse	Asymmetric	Absent
Isoberlinia	Berlinia Clade: Subclade B	Paripinnate	Symmetric	Absent	Eucamptodromous becoming brochidodromous distally	Normal	Short	Twisted and terete	Acuminate/Straight/Convex/Rounded/Retuse	Asymmetric	Absent	Base often more assymetric or rounded than in Englerodendron. Leaflet apex not typically with a 'drip tip'.
Julbernardia	Berlinia Clade: Subclade A (Microberlinia+bambjit clade)	Paripinnate	Asymmetric	Present or Absent	Eucamptodromous/Brochidodromous	Normal	Sessile	Terete	Acuminate/Straight/Convex	Asymmetric	Absent
Librevillea	Berlinia Clade: Subclade B	Alternate/Imparipinnate	Asymmetric	Absent	Brochidodromous or Festooned brochidodrmous	Normal	Short	Twisted	Acuminate/Straight	Asymmetric	Absent
Michelsonia	Berlinia Clade: Subclade A (Microberlinia+bambjit clade)	Paripinnate	Asymmetric	Present	Brochidodromous	Winged	Sessile	Terete	Straight/Convex/Rounded/Retuse	Asymmetric	Absent
Micklethwaitia	mid-level Amherstieae	Paripinnate	Asymmetric	Present	Brochidodromous or Festooned brochidodrmous	Normal	Sessile	Terete	Acuminate/Straight/Convex/Rounded/Retuse	Asymmetric	Present
Microberlinia	Berlinia Clade: Subclade A (Microberlinia+bambjit clade)	Paripinnate	Asymmetric	Present	Brochidodromous	Normal/Winged	Sessile	Terete	Convex/Rounded/Retuse	Asymmetric	Absent
Oddoniodendron	Berlinia Clade: Subclade B	Alternate/Imparipinnate	Asymmetric	Absent	Eucamptodromous becoming brochidodromous distally	Normal	Short or Long	Twisted and terete	Acuminate/Straight/Convex/Rounded/Retuse	Symmetric/Slightly Asymmetric	Absent
Paramacrolobium	mid-level Amherstieae	Paripinnate	Asymmetric	Present	Eucamptodromous becoming brochidodromous distally	Normal	Short	Twisted	Acuminate/Straight/Convex	Asymmetric	Absent
Plagiosiphon	mid-level Amherstieae	Paripinnate	Asymmetric	Present	Brochidodromous	Normal	Sessile	Terete	Straight/Convex/Rounded/Retuse	Asymmetric	Absent
Scorodophloeus	mid-level Amherstieae	Alternate/Imparipinnate	Asymmetric	Present	Brochidodromous	Normal/Winged	Sessile	Terete	Acuminate/Straight/Convex/Retuse	Asymmetric	Absent
Talbotiella	mid-level Amherstieae	Paripinnate	Asymmetric	Present	Brochidodromous	Normal	Short or Sessile	Terete	Acuminate/Straight/Convex/Rounded	Asymmetric	Present - submarginal
Tetraberlinia	Berlinia Clade: Subclade A (Microberlinia+bambjit clade)	Paripinnate	Asymmetric	Present	Brochidodromous	Normal	Short or Sessile	Terete	Acuminate/Straight/Convex/Rounded/Retuse	Asymmetric	Absent
